# Supplementary material for: Diversity of Stability, Localization, Interaction and Control of Downstream Gene Activity in the Maize Aux/IAA Protein Family
Source: PLoS One. 2014 Sep 9;9(9):e107346. doi: 10.1371/journal.pone.0107346 (PMC4159291; doi:10.1371/journal.pone.0107346)
Supplement: Table S1 — Oligonucletodide primer used in this study. The enzyme restriction sites are indicated by small letters. (XLSX) [file pone.0107346.s006.xlsx]

## Sheet: Tabelle1
Table S1. Oligonucletodide primer used in this study. The enzyme restriction sites are indicated by small letters.
Name	Sequence 5´- 3´
F-ZmIAA2	TAGCCAACCAGCTGCTCATC
R-ZmIAA2	CAACGGGCAGCGTCTTTAAC
F-ZmIAA11	GGCATCAGAGGCCATGAAAC
R-ZmIAA11	TAGCCAGGCCCTAACTAGC
F-ZmIAA15	AGCTTGGGACATGGAAACC
R-ZmIAA15	TTCATTGTCTCGCCGATCCCAG
F2-ZmIAA20	CAGTGTGAGAATCGGAATCG
R2-ZmIAA20	CCGCAAAATGTTCAGAGTTGA
F-ZmIAA33	ATGGCTTGGAATGCCCGCTTCG
R-ZmIAA33	AGGGTGCGTTCAGCACTCAG
ZmIAA2-P264S-F	GCTGTGGGTTGGTCACCAGTCCGGTCATAC
ZmIAA2-P264S-R	GTATGACCGGACTGGTGACCAACCCACAGC
ZmIAA2-P268L-F	GCTGTGGGTTGGCCACTAGTCCGGTCATAC
ZmIAA2-P268L-R	GTATGACCGGACTAGTGGCCAACCCACAGC
ZmIAA11-P241S-F	GGTGGGATGGTCACCGGTGGGCGCGTTCCG
ZmIAA11-P241S-R	CGGAACGCGCCCACCGGTGACCATCCCACC
ZmIAA11-P245L-F	GGTGGGATGGCCACTGGTGGGCGCGTTCCG
ZmIAA11-P245L-R	CGGAACGCGCCCACCAGTGGCCATCCCACC
ZmIAA15-P226S-F	GCCCGTGGTCGGATGGTCACCGGTGAGGTC
ZmIAA15-P226S-R	GACCTCACCGGTGACCATCCGACCACGGGC
ZmIAA15-P230L-F	GTGGTCGGATGGCCACTGGTGAGGTCGTAC
ZmIAA15-P230L-R	GTACGACCTCACCAGTGGCCATCCGACCAC
ZmIAA20-P220S-F	GTCGTGGGATGGTCGCCAGTGCGCGCGTTC
ZmIAA20-P220S-R	GAACGCGCGCACTGGCGACCATCCCACGAC
ZmIAA20-P224L-F	GTCGTGGGATGGCCGCTAGTGCGCGCGTTC
ZmIAA20-P224L-R	GAACGCGCGCACTAGCGGCCATCCCACGAC
ZmIAA33-P232S-F	GTCGTGGGATGGTCGCCGGTGCGCGCGTTC
ZmIAA33-P232S-R	GAACGCGCGCACCGGCGACCATCCCACGAC
ZmIAA33-P236L-F	GTCGTGGGATGGCCGCTGGTGCGCGCGTTC
ZmIAA33-P236L-R	GAACGCGCGCACCAGCGGCCATCCCACGAC
ZmIAA2-BamHI-F	GGggatccCGGAGCCGATGGCTGGAG
ZmIAA2-BamHI-F2	GGggatccGCGGAGCCGATGGCTGGAG
ZmIAA2-XhoI-R2	GGctcgagGCTCCTGTTCTTGCACTT
ZmIAA2-KpnI-R	GGggtaccTCAGCTCCTGTTCTTGCACTT
ZmIAA11-BamHI-F	GGggatccATCAGAGGCCATGAAACTG
ZmIAA11-BamHI-F2	GGggatccTCAGAGGCCATGAAACTG
ZmIAA11-XhoI-R	GGgagctcATTCTTCGTCTTCCTTGG
ZmIAA11-KpnI-R	GGggtaccCTAATTCTTCGTCTTCCTTGG
ZmIAA15-BamHI-F	GGggatccAGCTTGGGACATGGAAACC
ZmIAA15-BamHI-F2	GGggatccGCTTGGGACATGGAAACC
ZmIAA15-XhoI-R(2)	GGctcgagTTGTCTCGCCGATCCAG
ZmIAA15-SmaI-R	GGcccgggTCATTGTCTCGCCGATCCAG
ZmIAA20-SpeI-F	GGactagtGAATCGGAGATGGCTTG
ZmIAA20-KpnI-R	GGggtaccAGCTGCAGCTCTCTTC
ZmIAA20-KpnI-R2	GGggtaccCTAAGCTGCAGCTCTCTTCC
ZmIAA20-Xho-R	GGctcgagCTAAGCTGCAGCTCTCTTCC
ZmIAA33-Xbal-F	GGtctagaGCAGGAAGATGGCTTGGAATG
ZmIAA33-BamHI-F	GGggatccAGCAGGAAGATGGCTTGGAATG
ZmIAA33-BamHI-R	GGggatccGCACTCAGCTGCGGC
ZmIAA33-KpnI-R	GGggtaccTCAGCACTCAGCTGCGGC
GFP-XbaI-F	GGtctagaTACGCTATGAGTAAAGGA
GFP-SacI-R2	GGgagctcTAATTTGTATAGTTC
MCS4-SacI-F	GGgagctcATAAGGAAGTTCATTTCA
MCS4-SacI-R	GGgagctcGTTGTGGCGGATCTTGAA
TMV-XbaI-F	GGtctagaGTATTTTTACAACAATTACC
GAL4DBD-SacI-R	GGgagctcCGATACAGTCAACTGTCTTT
Rul1-BamHI-fw	AAAAACAAggatccATGGCGCCGCC
Rul1-KpnI-rv	ACACACACggtaccTTTGTTCTGACCTGTCTG
